# Supplementary material for: Spatial transcriptome analysis of myenteric plexus and intestinal epithelium of colon in patients with Parkinson’s disease
Source: Acta Neuropathol Commun. 2025 Jul 5;13:146. doi: 10.1186/s40478-025-02047-3 (PMC12228384; doi:10.1186/s40478-025-02047-3)
Supplement: Supplementary file 1 — Additional file 1. [file 40478_2025_2047_MOESM1_ESM.xlsx]

## Sheet: Suppl Table 1
	Supplementary Table 1. Pathway analysis (included all DEGs, adj p-value < 0.05), interpretation: GO Biological Process 2023, all data included
	Location	Direction	Term	Overlap	P-value	Adjusted P-value	Old P-value	Old Adjusted P-value	Odds Ratio	Combined Score	Genes
	Myenteric plexus	Upregulated	Cytoplasmic Translation (GO:0002181)	8/93	4.37021e-12	1.50772e-09	0	0	66.8202	1747.76	RPS27;RPL18A;RPL27A;RPL35;RPL13;RPS20;RPS27A;RPS24
			Peptide Biosynthetic Process (GO:0043043)	8/158	3.18316e-10	5.49096e-08	0	0	37.741	825.318	RPS27;RPL18A;RPL27A;RPL35;RPL13;RPS20;RPS27A;RPS24
			Macromolecule Biosynthetic Process (GO:0009059)	8/183	1.02439e-09	1.17805e-07	0	0	32.3086	668.76	RPS27;RPL18A;RPL27A;RPL35;RPL13;RPS20;RPS27A;RPS24
			Translation (GO:0006412)	8/234	7.10712e-09	6.12989e-07	0	0	24.9532	468.177	RPS27;RPL18A;RPL27A;RPL35;RPL13;RPS20;RPS27A;RPS24
			Gene Expression (GO:0010467)	8/296	4.422e-08	3.05118e-06	0	0	19.5198	330.551	RPS27;RPL18A;RPL27A;RPL35;RPL13;RPS20;RPS27A;RPS24
			Neuroepithelial Cell Differentiation (GO:0060563)	2/7	6.57764e-05	0.00378214	0	0	234.812	2261.06	TUBB2A;MAP1B
			Positive Regulation Of Signal Transduction By P53 Class Mediator (GO:1901798)	2/21	0.000647427	0.0319089	0	0	61.7492	453.394	DDX5;RPS20
			Axon Development (GO:0061564)	3/99	0.000746051	0.0321735	0	0	18.8144	135.477	MAP1B;PLP1;S100B
		Downregulated	Synaptic Vesicle Docking (GO:0016081)	1/6	0.00149922	0.0186109	0	0	999.5	6499.56	UNC13A
			Telomere Maintenance In Response To DNA Damage (GO:0043247)	1/11	0.00274721	0.0186109	0	0	499.625	2946.37	DCLRE1B
			Calcium Ion-Regulated Exocytosis Of Neurotransmitter (GO:0048791)	1/14	0.0034954	0.0186109	0	0	384.269	2173.55	UNC13A
			Telomere Capping (GO:0016233)	1/14	0.0034954	0.0186109	0	0	384.269	2173.55	DCLRE1B
			Positive Regulation Of Dendrite Extension (GO:1903861)	1/17	0.00424314	0.0186109	0	0	312.172	1705.22	UNC13A
			Regulation Of Dendrite Extension (GO:1903859)	1/18	0.00449229	0.0186109	0	0	293.794	1588.07	UNC13A
			Myoblast Fusion (GO:0007520)	1/18	0.00449229	0.0186109	0	0	293.794	1588.07	PTGFRN
			Neuromuscular Junction Development (GO:0007528)	1/24	0.00598614	0.0195239	0	0	217.087	1111.12	UNC13A
			Telomere Maintenance Via Telomere Lengthening (GO:0010833)	1/26	0.00648369	0.0195239	0	0	199.7	1006.18	DCLRE1B
			Synaptic Transmission, Glutamatergic (GO:0035249)	1/27	0.00673239	0.0195239	0	0	192.01	960.207	UNC13A
			Interstrand Cross-Link Repair (GO:0036297)	1/36	0.00896846	0.020696	0	0	142.571	672.088	DCLRE1B
			Signal Release From Synapse (GO:0099643)	1/38	0.00946481	0.020696	0	0	134.851	628.431	UNC13A
			Synaptic Vesicle Exocytosis (GO:0016079)	1/41	0.010209	0.020696	0	0	124.719	571.772	UNC13A
			Double-Strand Break Repair Via Nonhomologous End Joining (GO:0006303)	1/41	0.010209	0.020696	0	0	124.719	571.772	DCLRE1B
			Neurotransmitter Secretion (GO:0007269)	1/43	0.0107048	0.020696	0	0	118.768	538.857	UNC13A
			Positive Regulation Of Developmental Growth (GO:0048639)	1/50	0.0124388	0.0220333	0	0	101.765	446.438	UNC13A
			Neurotransmitter Transport (GO:0006836)	1/52	0.0129337	0.0220333	0	0	97.7647	425.073	UNC13A
			Regulation Of Synaptic Transmission, Glutamatergic (GO:0051966)	1/55	0.0136758	0.0220333	0	0	92.3194	396.247	UNC13A
			Telomere Organization (GO:0032200)	1/63	0.0156525	0.0238907	0	0	80.375	334.129	DCLRE1B
			Telomere Maintenance (GO:0000723)	1/68	0.0168863	0.0244852	0	0	74.3582	303.474	DCLRE1B
			Positive Regulation Of Cell Growth (GO:0030307)	1/106	0.026223	0.0362127	0	0	47.3571	172.433	UNC13A
			Modulation Of Chemical Synaptic Transmission (GO:0050804)	1/123	0.0303769	0.0400423	0	0	40.7234	142.29	UNC13A
			Synapse Organization (GO:0050808)	1/131	0.0323268	0.0407598	0	0	38.2019	131.104	UNC13A
			Double-Strand Break Repair (GO:0006302)	1/168	0.0413041	0.0499092	0	0	29.6826	94.5924	DCLRE1B
	Epithelium	Upregulated	Response To Type II Interferon (GO:0034341)	5/80	1.8223e-05	0.0114665	0	0	17.407	189.96	NUB1;GCH1;SIRPA;CD58;HLA-DPA1
			Regulation Of RNA Metabolic Process (GO:0051252)	5/91	3.40478e-05	0.0114665	0	0	15.1721	156.087	SF3B3;SON;SUPT20H;RBM12;PQBP1
			Positive Regulation Of Lymphocyte Activation (GO:0051251)	4/47	3.90017e-05	0.0114665	0	0	24.0121	243.768	XRCC6;SIRPA;HLA-DRA;HLA-DPA1
			Regulation Of RNA Splicing (GO:0043484)	5/102	5.88997e-05	0.0129874	0	0	13.4441	130.941	SF3B3;SON;SUPT20H;RBM12;PQBP1
			Regulation Of Gene Expression (GO:0010468)	14/1127	0.000158272	0.0279192	0	0	3.53065	30.8974	SF3B3;TGFB1;TFRC;NAB1;AKR1B1;PQBP1;ZNF280D;SON;DNAJA4;WDR5;AGR2;SIRPA;SUPT20H;RBM12
			Vesicle Fusion With Golgi Apparatus (GO:0048280)	2/6	0.000240455	0.0353469	0	0	126.044	1050.32	YIPF4;YIPF5
			Positive Regulation Of Nucleic Acid-Templated Transcription (GO:1903508)	9/557	0.00041489	0.0393808	0	0	4.41857	34.4096	CASZ1;XRCC6;SF3B3;TGFB1;WDR5;NME2;AKR1B1;PIM2;SUPT20H
			Histone H3 Acetylation (GO:0043966)	3/36	0.000414935	0.0393808	0	0	23.1772	180.49	SF3B3;WDR5;SUPT20H
			Regulation Of miRNA Metabolic Process (GO:2000628)	2/8	0.000446494	0.0393808	0	0	84.0211	648.146	DDX5;TGFB1
			Negative Regulation Of Cytoplasmic Translation (GO:2000766)	2/8	0.000446494	0.0393808	0	0	84.0211	648.146	CPEB2;CPEB4
		Downregulated	Cellular Response To Zinc Ion (GO:0071294)	4/15	4.90349e-06	0.0044965	0	0	46.522	568.758	MT2A;MT1A;MT1M;MT1G
			Cellular Response To Copper Ion (GO:0071280)	4/20	1.68734e-05	0.00773647	0	0	31.9758	351.407	MT2A;MT1A;MT1M;MT1G
			Response To Copper Ion (GO:0046688)	4/24	3.6101e-05	0.00979175	0	0	25.5755	261.617	MT2A;MT1A;MT1M;MT1G
			Response To Zinc Ion (GO:0010043)	4/25	4.27121e-05	0.00979175	0	0	24.3564	245.05	MT2A;MT1A;MT1M;MT1G
			Positive Regulation Of T Cell Mediated Cytotoxicity (GO:0001916)	4/33	0.000131494	0.0135507	0	0	17.6303	157.554	IL23A;HLA-B;HLA-A;MICB
			Antigen Processing And Presentation Of Endogenous Peptide Antigen Via MHC Class I Via ER Pathway (GO:0002484)	3/13	0.000132995	0.0135507	0	0	38.1365	340.376	HLA-B;HLA-A;MICB
			Antigen Processing And Presentation Of Endogenous Peptide Antigen Via MHC Class I Via ER Pathway, TAP-independent (GO:0002486)	3/13	0.000132995	0.0135507	0	0	38.1365	340.376	HLA-B;HLA-A;MICB
			Antigen Processing And Presentation Of Endogenous Peptide Antigen Via MHC Class Ib (GO:0002476)	3/13	0.000132995	0.0135507	0	0	38.1365	340.376	HLA-B;HLA-A;MICB
			Antigen Processing And Presentation Of Peptide Antigen Via MHC Class Ib (GO:0002428)	3/13	0.000132995	0.0135507	0	0	38.1365	340.376	HLA-B;HLA-A;MICB
			Regulation Of calcineurin-NFAT Signaling Cascade (GO:0070884)	4/34	0.000148109	0.0135816	0	0	17.0417	150.266	PTBP1;AKAP5;SPPL3;CHERP
			Regulation Of T Cell Mediated Cytotoxicity (GO:0001914)	4/36	0.000185812	0.01549	0	0	15.975	137.238	IL23A;HLA-B;HLA-A;MICB
			Positive Regulation Of T Cell Mediated Immunity (GO:0002711)	4/43	0.000372832	0.0284906	0	0	13.1031	103.441	IL23A;HLA-B;HLA-A;MICB
			Positive Regulation Of calcineurin-NFAT Signaling Cascade (GO:0070886)	3/19	0.000435084	0.028498	0	0	23.8281	184.429	PTBP1;SPPL3;CHERP
			Positive Regulation Of Calcineurin-Mediated Signaling (GO:0106058)	3/19	0.000435084	0.028498	0	0	23.8281	184.429	PTBP1;SPPL3;CHERP
			Antigen Processing And Presentation Of Endogenous Peptide Antigen (GO:0002483)	3/21	0.000590249	0.0360839	0	0	21.1784	157.461	HLA-B;HLA-A;MICB
			Positive Regulation Of Leukocyte Mediated Cytotoxicity (GO:0001912)	4/51	0.000718667	0.0395764	0	0	10.8684	78.6664	IL23A;HLA-B;HLA-A;MICB
			Cellular Response To Metal Ion (GO:0071248)	6/135	0.000742266	0.0395764	0	0	5.9924	43.1801	CPNE9;MT2A;MT1A;MT1M;MT1G;SLC13A5
			Negative Regulation Of Protein Tyrosine Kinase Activity (GO:0061099)	3/23	0.000776855	0.0395764	0	0	19.0587	136.465	ZFYVE28;PTK6;VPS25
