# Supplementary material for: Spatial transcriptome analysis of myenteric plexus and intestinal epithelium of colon in patients with Parkinson’s disease
Source: Acta Neuropathol Commun. 2025 Jul 5;13:146. doi: 10.1186/s40478-025-02047-3 (PMC12228384; doi:10.1186/s40478-025-02047-3)
Supplement: Supplementary file 2 — Additional file 2. [file 40478_2025_2047_MOESM2_ESM.xlsx]

## Sheet: Suppl Table 2
	Supplementary Table 2. Detailed data of network analysis of all DEGs
	Location	Direction	DEG	Probability	Betweenness Centrality	log2FC	Adj p-value
	Myenteric plexus	Upregulated	AFAP1L2	0.0171002	2.0754e-06	0.932221	0.0052066
			AHCYL2	0.0171378	0.000280286	0.998142	0.000589404
			AKT3	0.0171488	0.000261838	0.534549	0.045031
			BTF3	0.0178229	0.00526085	0.532025	0.0497804
			C2orf88	0.0171035	0	0.640914	0.0307711
			CALM1	0.0174962	0.00456323	0.786984	0.013412
			CD81	0.0179469	0.000897887	0.732072	0.0241218
			CEND1	0.0170785	0	0.67418	0.016355
			DDX5	0.0173183	0.00127072	0.723672	0.0282153
			EIF1	0.0170959	4.128e-06	0.591558	0.048841
			GPX3	0.017116	0	0.837959	0.03377
			IGFBP5	0.0171865	0.000437804	0.590642	0.0429684
			ITM2B	0.0172199	0.000162573	0.935955	0.00773979
			LAMP1	0.0178865	0.00241297	0.531082	0.0429684
			MAP1B	0.0172639	0.0013376	0.816982	0.016355
			NBPF12	0.017083	0	0.651598	0.016355
			PLD3	0.0172346	0.000768005	0.570369	0.018871
			PLP1	0.017195	0.000221909	0.690669	0.00773979
			PRMT8	0.0171462	0.000284276	0.806579	0.0177313
			RASSF4	0.0171331	0	0.554397	0.0429684
			RPL13	0.0174965	0.000703053	0.773156	0.00989074
			RPL18A	0.0174704	0.000355626	0.635697	0.035565
			RPL27A	0.0174436	0.00027284	0.623791	0.0198476
			RPL35	0.0175481	0.000486957	0.754245	0.018871
			RPS20	0.0175124	0.000933146	0.759455	0.0314494
			RPS24	0.0174349	0.000184538	0.907855	0.016355
			RPS27	0.0174676	0.000511085	0.682493	0.0392919
			RPS27A	0.017319	0.000870265	0.719027	0.0177313
			S100B	0.0178445	0.000247003	0.792262	0.035565
			SEMA4B	0.0172451	2.79187e-05	0.693085	0.0172006
			SERPINE2	0.0171582	3.23546e-05	0.730236	0.0198476
			SPTBN1	0.0172341	0.000728351	0.740641	0.0267907
			SRSF9	0.017126	0.000112876	0.531721	0.018871
			TMEM63A	0.0171525	0.000111857	0.643931	0.018871
			TSPAN3	0.0171696	9.22774e-05	0.82712	0.00834181
			TUBB2A	0.0178719	0.000729793	0.666845	0.0429684
		Downregulated	AKAP1	0.0172397	0.00300884	-0.747155	0.0177313
			DCLRE1B	0.0173406	5.0909e-06	-0.627152	0.03377
			MED24	0.0171327	0.000173373	-0.713684	0.0177313
			PTGFRN	0.0171716	2.47709e-05	-0.66761	0.016355
			UNC13A	0.0171028	0	-0.608823	0.018871
	Epithelium	Upregulated	ACADVL	0.00292789	5.55103e-05	0.548495	0.00720626
			AGGF1	0.002965	2.01595e-05	0.579937	0.0291691
			AGR2	0.00349981	0.00263819	0.738658	0.0161375
			AKR1B1	0.00293029	2.10891e-05	0.521835	0.0219747
			ARFGAP3	0.00294549	6.40229e-05	0.617835	0.0151905
			CANX	0.00318403	0.00636931	0.551316	0.00068132
			CASZ1	0.00292001	3.1885e-06	0.579748	0.0262995
			CCDC24	0.00292383	2.3731e-06	0.660511	0.0478288
			CD58	0.00292602	1.57496e-05	0.551666	0.0376578
			CDHR2	0.00292395	1.2229e-06	0.616051	0.0456135
			CFB	0.00295947	1.09325e-05	0.728331	0.0164266
			COL3A1	0.0029235	2.2521e-06	0.576627	0.0487447
			COL6A1	0.0030152	0.000143486	0.694887	0.0349251
			CPEB2	0.00293103	8.6951e-06	0.571864	0.0273878
			CPEB4	0.00296492	5.80287e-05	0.631298	0.037722
			CYSTM1	0.00292322	3.8655e-06	0.511132	0.0433522
			DDX5	0.00299469	0.000240775	0.599461	0.0327319
			DERL3	0.00294564	2.5041e-06	0.656121	0.0123965
			DIAPH2	0.00292349	7.9703e-06	0.546626	0.0152305
			DNAJA4	0.00292391	2.8939e-06	0.608274	0.0150916
			DPP8	0.00292781	1.9616e-05	0.567125	0.0298653
			EIF2A	0.0029416	7.32573e-05	0.541228	0.0147554
			EIF4A1	0.00295606	0.000148883	0.625352	0.00230895
			GCG	0.00292371	1.4521e-06	1.02171	0.0158632
			GCH1	0.00292923	1.73178e-05	0.59972	0.0498475
			GOLGA3	0.00300678	0.000119442	0.567207	0.0305291
			HLA-DPA1	0.00295269	0.000114923	0.902542	0.000716669
			HLA-DRA	0.00293791	0.000150626	0.815355	0.00362071
			HNRNPC	0.00298291	0.000589159	0.5413	0.0201639
			HSD17B4	0.00295196	3.21305e-05	0.648858	0.0066985
			IGLL5	0.00293753	0.000120718	1.17222	0.0180075
			INSL5	0.00294432	2.99408e-05	3.06479	2.6456e-05
			ITM2B	0.00294504	6.83467e-05	0.533385	0.00387614
			LAMB3	0.00293393	4.21362e-05	0.53129	0.0239502
			LRRC59	0.00305627	0.00127361	0.563989	0.0201639
			METTL23	0.00292442	1.5458e-06	0.592498	0.0203877
			MNAT1	0.00292876	5.84431e-05	0.575811	0.0410187
			MPRIP	0.00294711	0.000146853	0.612037	0.00855433
			MRFAP1	0.002926	4.03628e-05	0.580188	0.000591014
			MSI2	0.00292504	4.55263e-05	0.668673	0.00394704
			MYO1A	0.00291983	1.5219e-06	0.846579	0.00368057
			NAB1	0.00292213	1.8689e-05	0.707015	0.000591014
			NBPF12	0.00291767	0	0.608377	0.00362071
			NEU4	0.0029234	3.0757e-06	0.647005	0.0231428
			NMD3	0.00293031	3.91856e-05	0.554067	0.0313322
			NME2	0.00299509	0.00013711	0.540155	0.00664706
			NUB1	0.00292863	3.11876e-05	0.580083	0.0202193
			PDGFRA	0.00303923	0.00115333	0.642095	0.0147554
			PDIA6	0.00299543	0.000198638	0.521245	0.0151914
			PDLIM7	0.00299941	0.000251143	0.657677	0.0239502
			PES1	0.00293573	6.12538e-05	0.652368	0.0452358
			PGRMC2	0.00297684	0.000376158	0.501842	0.0349251
			PIM2	0.00292432	9.3775e-06	0.828567	0.00119027
			PLAT	0.00293054	3.14496e-05	0.699794	0.0219747
			PQBP1	0.00292295	8.1916e-06	0.621108	0.0305291
			PRKCSH	0.00295423	0.000131512	0.560312	0.00387614
			PSMB4	0.00296896	9.6711e-05	0.50354	0.0376578
			RABGGTB	0.00294919	7.02093e-05	0.611633	0.0147554
			RBM12	0.0029479	0.000214329	0.608698	0.0209445
			RPL22L1	0.00292362	2.71283e-05	0.525905	0.0137386
			SEC61A1	0.00302874	8.14024e-05	0.607088	0.00362071
			SERPINA1	0.0030228	7.36505e-05	1.46129	0.00180916
			SF3B3	0.00303078	0.000333772	0.660467	0.00387614
			SIRPA	0.00292615	2.32839e-05	0.638202	0.0341825
			SLC25A20	0.00292471	1.03307e-05	0.537123	0.0302511
			SOCS5	0.00293825	4.9675e-06	0.643889	0.0467661
			SON	0.0029325	3.22845e-05	0.567444	0.0140746
			SRP9	0.00300975	0.000192306	0.649205	0.0044302
			SSR4	0.0029342	5.52631e-05	0.543524	0.023662
			SUCO	0.00292509	2.01906e-05	0.502163	0.0303744
			SUPT20H	0.00292565	1.52736e-05	0.666774	0.0426999
			TFRC	0.00298372	0.000967307	0.557114	0.0360113
			TGFB1	0.00300411	0.000324388	0.531732	0.0270775
			TM9SF4	0.00292909	7.76876e-05	0.600516	0.0467661
			UBE2Z	0.00294011	2.71384e-05	0.508515	0.0499014
			UGT2B15	0.00294118	1.0975e-06	1.19131	0.0496261
			WDR5	0.00310929	0.00184337	0.599376	0.0188706
			XRCC6	0.00306126	0.00158731	0.578083	0.00387614
			YIPF4	0.00292361	1.25591e-05	0.537309	0.0270775
			YIPF5	0.00292961	5.01978e-05	0.695949	0.0440406
			ZNF280D	0.00292068	1.224e-07	0.553439	0.0238311
		Downregulated	AKAP5	0.00292725	0.000103356	-0.880682	0.000591014
			ALDH1L1	0.00292375	8.0354e-06	-0.639255	0.0210712
			ALDH3B2	0.00292356	7.4002e-06	-0.644934	0.00472937
			ALPL	0.00292049	2.6787e-06	-0.633294	0.0301143
			APOF	0.00294621	0	-0.535885	0.0375951
			AQP8	0.00292181	1.84e-08	-1.1778	0.00646203
			ATF6	0.00293582	0.000150663	-0.656934	0.0103655
			ATP6V0B	0.00292618	3.02304e-05	-0.528269	0.0336075
			ATRX	0.00294544	0.000106696	-1.01298	0.0074671
			BAG2	0.00303762	0.000839749	-0.754956	0.0173188
			BARHL2	0.00291851	1.37e-08	-0.679489	0.0408305
			BASP1	0.0029691	0.000148997	-0.572894	0.0480787
			BEX4	0.00292093	7.236e-07	-0.553838	0.00688872
			BTBD3	0.00291968	1.1713e-06	-0.586774	0.0228848
			C10orf95	0.00291729	0	-0.739719	0.00194123
			CA13	0.00292572	7.215e-07	-0.624382	0.0111301
			CAPN10	0.0029224	3.338e-06	-0.567328	0.0440406
			CARD14	0.00292115	3.328e-07	-0.671989	0.0497979
			CCDC51	0.00292578	3.68198e-05	-0.610165	0.0313322
			CD177	0.00291762	9.2e-09	-0.814576	0.00194123
			CD34	0.00291899	3.4e-09	-0.51461	0.0455514
			CDC42EP3	0.00292082	2.2387e-06	-0.537033	0.0452358
			CEACAM7	0.00293068	2.305e-07	-1.31508	0.0447709
			CENPQ	0.00294804	2.93516e-05	-0.870342	0.00531018
			CFAP69	0.0029227	2.751e-07	-0.71906	0.0201639
			CGB2	0.00291947	5.713e-07	-0.548161	0.0357379
			CHERP	0.00296069	9.90841e-05	-0.549955	0.0270775
			CLDN10	0.00292345	7.082e-06	-0.673576	0.0218905
			CMC2	0.00292064	2.6146e-06	-0.55747	0.00720626
			COQ3	0.00294535	1.9264e-05	-0.730423	0.0227901
			CPNE9	0.00292216	1.1335e-06	-0.559859	0.0462956
			CRY1	0.00293595	4.47298e-05	-0.562752	0.0433522
			CRYBB3	0.00292771	8.6979e-06	-0.693104	0.0034333
			CTNND2	0.00292198	3.4021e-06	-0.55858	0.0182947
			DDX4	0.00291915	5.709e-07	-0.778389	0.00924882
			DDX43	0.00292029	1.638e-06	-0.723782	0.0370893
			DIS3L	0.00292259	3.6331e-06	-0.64625	0.023662
			DLAT	0.00294384	5.41975e-05	-0.544907	0.0312021
			DOK5	0.00292272	1.7713e-06	-0.637238	0.00999075
			EBF1	0.00292059	3.809e-07	-0.53093	0.0455514
			EFR3B	0.00293534	2.3933e-06	-0.502848	0.0268277
			EGLN3	0.00321083	0.00379821	-0.792442	6.91144e-05
			ELF3	0.00292332	3.2468e-06	-0.506186	0.00387614
			ETNK1	0.0029256	6.7032e-06	-0.598479	0.0232554
			FAM133A	0.00292488	2.56846e-05	-0.717862	0.0410187
			FBXO22	0.00292201	7.6549e-06	-0.733167	0.00616388
			FBXW12	0.00292161	1.5656e-06	-0.666587	0.0462956
			FBXW5	0.00303173	9.63473e-05	-0.598445	0.00728747
			FEM1C	0.00292117	1.2529e-06	-0.725206	0.00616388
			FGB	0.00298073	0.000128652	-0.610939	0.0467661
			FRMD5	0.00292391	1.85492e-05	-0.614958	0.0497979
			FUOM	0.00292711	1.6667e-06	-0.624973	0.00720626
			GADD45A	0.0029281	3.77916e-05	-0.733933	0.000591014
			GPR12	0.00293521	8.39675e-05	-0.767342	0.0254351
			HBA1	0.00292213	3.7744e-06	-0.727928	0.000342767
			HBA2	0.0029707	0.00011668	-0.831317	0.00130911
			HES4	0.0029224	1.8291e-06	-0.565484	0.0305058
			HIC2	0.00292531	1.52538e-05	-0.694545	0.00362071
			HINT2	0.00294491	0.000132709	-0.524329	0.0182947
			HLA-A	0.00307828	0.000124086	-0.615842	0.00866972
			HLA-B	0.00295866	0.000214944	-0.544824	0.0210646
			HOXB5	0.00296349	5.48446e-05	-0.578026	0.0360113
			HPGDS	0.00293448	1.0828e-06	-1.20597	2.6456e-05
			ICA1L	0.00291905	9.255e-07	-0.709161	0.0363363
			IFI27	0.00291815	1.375e-07	-0.79594	0.00130911
			IGSF8	0.00297047	9.57999e-05	-0.767129	0.00387614
			IL23A	0.00292249	2.393e-07	-0.743023	0.0203395
			KCNJ9	0.00292629	1.67e-07	-0.817535	0.016904
			KCNK4	0.00292083	1.747e-07	-0.68548	0.00362071
			KLK12	0.00292102	1.635e-07	-0.686857	0.0381001
			KRTAP9-4	0.00296196	8.6272e-06	-0.731452	0.00472937
			LCE3A	0.00293551	2.3066e-06	-0.631798	0.0382122
			LIME1	0.00294796	7.93383e-05	-0.527165	0.0418642
			LIN54	0.00301556	3.49179e-05	-0.711962	0.00646823
			LIX1L	0.00292381	1.9184e-06	-0.523286	0.0360113
			LPIN3	0.00292325	8.3092e-06	-0.548549	0.0498475
			LRWD1	0.00293021	3.09467e-05	-0.504998	0.0360113
			MAPKBP1	0.00297126	1.43683e-05	-0.761686	0.00387614
			MARK3	0.00294031	0.000194606	-0.620366	0.0239502
			MAST1	0.00294797	0.000245274	-0.634632	0.0227901
			MIA	0.00291895	0	-0.795706	0.00720626
			MICAL2	0.00291995	2.4535e-06	-0.627742	0.00230895
			MICALL2	0.0029272	2.63961e-05	-0.63446	0.00455454
			MICB	0.00292851	4.68592e-05	-0.545798	0.0301376
			MMP13	0.00292254	1.0553e-06	-0.635779	0.0467661
			MOCS3	0.00292508	1.2223e-05	-0.723048	0.00107712
			MT1A	0.00292045	0	-0.900612	0.00387614
			MT1G	0.00301243	1.5951e-06	-0.86889	0.00806045
			MT1M	0.0031621	6.828e-06	-1.24027	5.2082e-06
			MT2A	0.0029245	9.2579e-06	-0.762775	0.0169759
			MVB12B	0.00293633	4.1612e-06	-0.675025	0.00348282
			MXI1	0.0030532	1.8958e-05	-0.547181	0.00830737
			MYBL1	0.00293719	8.969e-07	-0.6088	0.0302511
			MYO7A	0.0029221	3.2883e-06	-0.570874	0.0239502
			NBPF15	0.00291918	4.129e-07	-0.679894	0.0131079
			NET1	0.00292148	3.1498e-06	-0.518282	0.0256455
			NKX2-4	0.00292112	1.408e-07	-0.525626	0.0405952
			NOL8	0.00292506	1.42436e-05	-0.756277	0.00786526
			NPY4R	0.00292417	5.345e-07	-0.634983	0.0188706
			NRXN3	0.00292238	2.03e-06	-0.613711	0.0450471
			OAF	0.00296915	1.47142e-05	-0.503171	0.0379564
			OBSCN	0.00292324	6.9757e-06	-0.557466	0.0467661
			OR52L1	0.00291802	0	-0.710592	0.0152305
			P4HTM	0.0029207	2.5488e-06	-0.56332	0.00194123
			PCGF2	0.0029257	3.57762e-05	-0.62741	0.00728747
			PDCL3	0.00293418	4.59343e-05	-0.692808	0.018788
			PEAR1	0.00294629	2.507e-07	-0.767138	0.00970011
			PHKA2	0.00292272	7.7633e-06	-0.686261	0.0161375
			PHYKPL	0.00292277	6.697e-06	-0.564703	0.00624816
			PKMYT1	0.00296058	0.000117142	-0.739112	0.00472937
			PLAC8	0.00292243	4.4854e-06	-1.01575	0.00348282
			PLEKHG3	0.0029255	6.00317e-05	-0.541132	0.0256455
			PPP2R2B	0.00297594	0.000257226	-0.765567	0.0360113
			PRR32	0.00291879	1.932e-07	-0.570051	0.0498475
			PSMB9	0.00293543	3.24365e-05	-0.704659	0.0147554
			PTBP1	0.00296214	0.000116404	-0.964622	0.00164382
			PTK6	0.00293394	5.39296e-05	-0.676045	0.00107712
			RAB19	0.00292095	5.939e-07	-0.710602	0.00472937
			RAG1	0.00292207	6.118e-06	-0.805229	0.00348282
			RICTOR	0.00298964	0.000694881	-0.581738	0.0111301
			RNF138	0.00293454	4.61604e-05	-0.54842	0.00348282
			RTP5	0.00292533	1.47375e-05	-0.697033	0.0319995
			RUFY2	0.00292682	3.4764e-06	-0.532646	0.0443354
			SARDH	0.00292093	5.9377e-06	-0.693512	0.0066985
			SBK2	0.0029179	1.06e-08	-0.717023	0.0066985
			SH3D21	0.00291819	7.5e-09	-0.527585	0.0227901
			SLC13A5	0.00292246	2.2928e-06	-0.642301	0.0147554
			SLC20A2	0.00292354	1.50501e-05	-0.551377	0.0188706
			SLC25A41	0.00299234	3.33777e-05	-0.667366	0.0499014
			SLC26A5	0.00291872	0	-0.810933	0.0074671
			SLC9A3	0.0029226	5.8433e-06	-0.723801	0.0147554
			SPATA2L	0.00292222	6.9841e-06	-0.907687	0.00614796
			SPATC1L	0.00292652	1.43747e-05	-0.61847	0.0498947
			SPPL3	0.00328797	0.00721605	-0.548007	0.0246584
			SS18L2	0.0029223	9.397e-06	-0.533147	0.0456135
			SSTR5	0.00292627	5.387e-07	-0.623312	0.0074671
			SULT1C3	0.00291886	8.83e-08	-0.55057	0.0498475
			TAPBPL	0.00292841	1.6089e-06	-0.541148	0.0305291
			TAS2R7	0.00292219	4.43e-07	-0.729826	0.00646203
			TFAM	0.00294738	0.00027818	-0.61634	0.0227901
			THEM5	0.00292108	4.063e-07	-0.563402	0.0301143
			TIGIT	0.00292527	5.3899e-06	-0.683391	0.00924882
			TINAGL1	0.00292334	8.1837e-06	-0.567876	0.0202193
			TLR1	0.00292779	1.7715e-06	-0.555916	0.0239502
			TMEM102	0.00292529	1.0592e-06	-0.632522	0.0362499
			TMEM41B	0.0029434	4.24941e-05	-0.85104	0.00515616
			TMEM86A	0.00292784	8.0213e-06	-0.647499	0.0126422
			TRAF3IP2	0.00292166	5.8391e-06	-0.525592	0.00772319
			TRIM74	0.00292034	4.765e-07	-0.69308	0.00348282
			TXK	0.00292166	1.9668e-06	-0.695384	0.0346896
			USP17L12	0.00291825	5.57e-08	-0.606482	0.0273878
			VPS25	0.00293327	6.02522e-05	-0.659379	0.00387614
			XAGE2	0.00292155	8.825e-07	-0.548339	0.0433522
			XKR6	0.00291982	3.356e-07	-0.578274	0.0244777
			YJEFN3	0.00292296	1.6368e-06	-0.760985	0.0066985
			ZC3H8	0.00292648	1.08747e-05	-0.678542	0.0163112
			ZFYVE28	0.00291903	1.776e-07	-0.653161	0.0158632
			ZNF425	0.00291869	0	-0.573227	0.0239502
			ZNF704	0.00293061	2.5276e-06	-0.608338	0.0376578
